# Supplementary material for: Pyramiding Pita, Pigm, Pi2, and Xa23 to Develop Hybrid Rice with Dual Resistance to Rice Blast and Bacterial Blight
Source: Plants (Basel). 2026 Jan 21;15(2):323. doi: 10.3390/plants15020323 (PMC12845295; doi:10.3390/plants15020323)
Supplement: Supplementary file 1 [file plants-15-00323-s001.zip › Supplementary Table.xlsx]

## Sheet: Table S1
Table S1. PARMS primer sets for genes related to resistance to blast and blight in rice.
Gene name	Primer	Primer sequence	Chromosome	Variation location(IRGSP-1.0)	Genotype	Fluorescent signal	Phenotype	Remarks
Pita	Pita-Rc	GAAGGTGACCAAGTTCATGCT CAAGTCAGGTTGAAGATGCATAGC	Chr12	10607556 bp	GG	FAM	R	Specific-forward primer
	Pita-Ra	GAAGGTCGGAGTCAACGGATT CAAGTCAGGTTGAAGATGCATAGA			TT	HEX	S	Specific-forward primer
	Pita-F	CTCTGCCGTGGCTTCTATCTTTAC						Reverse primer
Pigm	Pigm-Ft	GAAGGTCGGAGTCAACGGATT CAAACGTAAAGTGGAGGAACCT	Chr06	10385354 bp	TT	HEX	R	Specific-forward primer
	Pigm-Fc	GAAGGTGACCAAGTTCATGCT CAAACGTAAAGTGGAGGAACCC			CC	FAM	S	Specific-forward primer
	Pigm-R	GGAGGTGCTAGAGTTTGTCGCC						Reverse primer
Pi2	Pi2-Rc	GAAGGTGACCAAGTTCATGCT GGCTTTATCACTTAACATACAACGAAC	Chr06	10385269 bp	GG	FAM	R	Specific-forward primer
	Pi2-Ra	GAAGGTCGGAGTCAACGGATT GGCTTTATCACTTAACATACAACGAAA			TT	HEX	S	Specific-forward primer
	Pi2-F	TCTCTTCACATGGAGGCTGCG						Reverse primer
Xa23	Xa23-Rg	GAAGGTGACCAAGTTCATGCT GCGGGAGGAAGATGTTAGTG	Chr11	22204190bp	insertion	FAM	S	Specific-forward primer
	Xa23-Rc	GAAGGTCGGAGTCAACGGATT ATGCGGGAGGAAGATGTTTC			deletion	HEX	R	Specific-forward primer
	Xa23-F	TCCCTATTAAATTATGCGGCATC						Reverse primer

## Sheet: Table S2
Table S2. Genotyping of targeted genes in 384 rice varieties.
Variety Name	Line Group1	Genotyping type2
		Pita	Pigm	Pi2	Xa23
Mei B	B	R	S	S	-
Yuanfeng B	B	R	S	S	-
Xianhong B	B	S	S	S	-
186B	B	S	S	S	-
9311B	B	S	S	S	-
II-32B	B	S	S	S	-
II-32B(an)	B	S	S	S	-
Bo B	B	S	S	S	-
Bo II B	B	S	S	-	-
Bo III B	B	S	S	S	S
Fuyi B	B	S	R	S	-
Gang46 B	B	S	S	S	S
Gufeng B	B	S	R	S	-
Guang8 B	B	R	S	S	-
Hengfeng B	B	S	S	S	-
Hua2048 B	B	S	S	S	-
Jin23 B	B	S	S	S	S
Liangfeng B	B	R	S	S	-
Shan B	B	S	S	S	-
Shen95 B	B	S	S	S	-
Taifeng B	B	H	S	S	S
Te B	B	S	S	S	-
Tianfeng B	B	S	S	S	-
Wufeng B	B	S	S	S	-
Xifei B	B	R	S	S	R
Yexiang B	B	R	S	S	-
Yixiang B	B	S	-	S	-
Yu19 B	B	S	S	S	-
Yue4 B	B	S	S	S	-
Zhenfeng B	B	R	S	S	-
Zhongjiu B	B	S	S	S	-
Zhongzhe B	B	S	S	S	-
Zhun S	S	R	S	S	-
H068S	S	S	S	S	-
151S	S	S	S	S	-
342S	S	S	S	S	-
9802S	S	R	S	S	-
Jing4155 S	S	R	S	S	-
Longke638 S	S	S	S	S	-
LR838	R	S	S	S	-
Fuhui838	R	S	-	S	-
GR076	R	S	S	S	-
GS2	C	S	S	S	-
IRBB5	C	S	S	S	-
IRBB7	C	S	S	S	-
R128	R	S	S	S	-
R138	R	R	S	R	-
R1439	R	S	S	S	-
R273	R	S	S	S	-
Lixiang2hao	C	R	S	S	-
R308	R	R	S	S	-
R318	R	S	S	S	-
R319	R	S	S	S	-
R402	R	R	S	S	-
R463	R	R	S	S	-
R8	R	S	S	S	-
R527	R	R	S	S	-
R582	R	R	S	S	-
R5867	R	R	S	S	-
R7571	R	R	S	S	-
R774	R	R	S	S	-
R789	R	R	S	R	-
R795	R	R	S	S	-
R9516	R	R	S	S	-
R087	R	R	S	S	-
R07-1	R	R	S	S	-
Bing4114	C	R	S	S	-
Ce253	C	S	S	S	-
Duoxiyihao	C	S	S	S	-
Guanghui 998	R	S	S	S	-
Gui3158	R	R	S	S	-
Gui316	R	S	S	S	-
Gui501	R	S	S	R	-
Gui826	R	S	S	S	-
Gui965	R	S	S	S	-
Gui99	R	S	S	S	-
GuiR100	R	R	S	S	-
Huazhan	R	R	S	R	-
Minghui63	R	S	S	S	-
Yahui2155	R	S	S	R	-
Daohuaxiang	C	R	S	S	-
Guiyu9hao	C	S	S	S	-
Hexin5hao	C	R	S	S	-
Heinuo	C	S	S	S	-
Mangdao5	C	S	S	S	-
Zixiangnuo	C	S	S	S	-
Meixiangzhan2	C	S	S	S	-
Taiguoxiaoxiangzhan	C	R	S	S	-
Wushansimiao	C	R	S	R	-
02428	C	S	S	S	-
BX-16	C	S	S	S	-
DaliCK	C	S	S	S	-
Sanlicun	C	S	S	S	-
C52	C	S	S	S	-
C55	C	S	S	S	-
C56	C	R	S	R	-
GW2	C	S	-	S	-
Gumei4	C	S	R	S	S
Zinuo	C	S	S	S	-
BP60	R	R	S	S	-
Luoyang69	C	S	S	S	-
Guo1	C	S	S	S	-
Guo2	C	S	S	S	-
Huajingxian74	C	S	S	S	-
Jinweiai	C	S	S	S	-
Kongyu131	C	S	S	S	-
Kunmingxiaobaigu	C	S	S	S	-
Lijing2	C	S	S	S	-
GX204	C	S	S	S	S
Ribenqing	C	S	S	S	-
Youfazhong	C	S	S	S	-
Zinuo	C	S	S	S	-
LCL	C	R	S	R	-
Hongnanzao	C	S	S	S	-
Xiangnuo	C	S	S	S	-
Lement	C	S	S	S	S
Kegui1hao	C	R	S	S	S
Nantehao	C	S	S	S	-
Zhenguiai	C	R	S	S	-
Dayu23	C	S	S	R	-
Honggui6	C	S	S	S	-
Liaoxing1	C	S	S	S	-
Liaoxing21	C	R	S	S	-
MTL-1	C	S	S	S	-
120B	B	R	R	S	-
Y58S(GW7）	S	S	S	S	-
R629	R	R	S	R	R
Nanyangzhan	C	S	S	S	-
SAG-2038	C	R	S	R	-
SAG-2039	C	R	S	R	-
Zhonghuasimiao	C	R	S	S	-
Yuebiao5	C	S	S	R	-
Taifeng187	C	R	S	S	-
R869	R	S	S	S	-
R1768	R	S	S	S	-
R1866	R	S	S	S	-
R5	R	R	S	S	-
R147	R	R	S	S	-
Zhi1	S	S	S	S	-
Zhi2	S	S	S	S	-
Zhi3	S	S	S	S	-
R287	R	R	S	S	-
Yazhan	C	R	S	R	-
R123	R	R	S	S	R
R822	R	S	S	R	-
R1178	R	S	S	S	-
Fenghui1	C	R	S	R	-
Kit	C	S	S	S	-
Ribenqing	C	S	S	S	-
Handao(zhejiang)	C	S	S	S	-
Ruanhua B	B	R	S	S	-
Zhongzhe 2B	B	R	S	S	-
696B-2	B	S	S	S	-
D50B	B	R	S	S	-
Longjing31	C	R	S	R	-
Haihongmi	C	S	S	S	S
Chaohe1	C	H	S	S	S
Chaohe2	C	S	S	S	S
Rongshuixiangdao	C	S	S	S	-
Xiangjingnuo	C	S	S	S	-
Zhanjiangheinuo	C	S	S	S	-
zhanjiangxuan	C	R	S	R	-
zhanjiangxuan1	C	R	S	S	-
zhanjiangxuan2	C	R	S	S	-
D119zixuan	C	H	S	H	-
R50067	R	S	S	S	-
Guiyefeng	C	S	S	S	-
GuiR1008	R	S	S	S	-
Xiangjingnuo	C	S	S	S	-
Y58S(chang)	S	S	S	S	-
Haichangli-1	C	S	S	S	-
GuilinR	R	S	S	S	-
Haichangli-2	C	S	S	H	S
Shen97 B	B	S	R	S	-
Yu B	B	S	S	S	-
Anfeng B	B	S	S	R	-
Jitian B	B	R	S	S	-
Huanong B	B	R	S	S	S
Shaonong B	B	S	S	S	-
Jifeng B	B	-	S	-	-
Yuefeng B	B	S	S	S	-
Sheng B	B	S	S	S	-
Guanghui3618	R	S	S	S	-
R1002	R	S	S	S	-
R5618	R	S	S	S	-
Guanghui169	R	S	S	S	-
R7116	R	R	S	S	-
R398	R	S	S	S	-
Yuehesimiao	C	S	S	R	-
R9823	R	S	S	R	R
Xiangyaxiangzhan	C	S	S	S	-
GuiR2150	R	S	S	S	-
Jinxiangnuo	C	R	S	-	-
9311	C	S	S	S	-
R55	R	R	S	S	-
Tiandongxiang	C	S	S	S	-
Yihui3551	R	S	S	S	-
Chuanhui802	R	S	S	S	-
Chenghui047	R	R	S	S	-
Chenghui178	R	S	S	S	-
Yihui1577	R	R	S	S	-
Lehui188	R	S	S	S	-
Chenghui177	R	S	S	S	-
Shuihui498	R	S	S	R	-
Chenghui727	R	R	S	S	-
Chenghui19	R	R	S	R	-
Fuhui673	R	R	S	S	-
Fuhui576	R	S	S	S	-
Zhehui7954	R	S	S	S	-
Zhenhui084	R	S	S	S	-
Fu97-166	R	R	S	S	-
Minhui3301	R	R	S	S	-
Ganhui319	R	S	S	S	-
Guanghui1288	R	R	S	R	-
Chenghui3203	R	R	S	S	-
Neihui99-14	R	S	S	S	-
Mianhui725	R	S	S	S	-
Luhui8258	R	R	S	S	-
W1	C	R	S	S	-
W2	C	S	S	S	-
W3	C	R	S	S	-
W4	C	R	S	S	S
W5	C	S	S	S	-
W6	C	R	S	S	S
W7	C	S	S	S	-
W8	C	R	S	S	-
W9	C	S	S	S	-
W10	C	S	S	S	-
W11	C	S	S	S	-
W12	C	S	S	S	-
W13	C	S	S	S	-
W14	C	S	S	S	-
W15	C	S	S	S	-
W16	C	S	S	S	-
W17	C	S	S	S	-
W19	C	S	S	S	S
W20	C	S	S	S	-
W21	C	S	S	S	-
W22	C	S	S	S	S
W23	C	S	S	S	S
W24	C	S	S	S	S
W27	C	S	S	S	-
W31	C	S	S	S	-
W32	C	S	S	S	-
Jinhui398	R	S	S	S	-
D199	C	S	S	H	-
D289	C	R	S	S	-
P126	C	H	S	H	-
P472	C	H	S	S	-
P470	C	S	S	S	-
DE472	C	H	S	S	-
HD755	C	H	S	S	-
BP1	C	S	S	S	-
BP2	C	S	S	S	-
BP3	C	S	S	S	-
BP4	C	S	S	S	-
BP5	C	S	S	S	-
BP6	C	S	S	S	-
BP7	C	S	S	S	-
BP8	C	S	S	S	-
BP9	C	S	S	S	-
96B	B	S	S	R	-
96A	A	R	S	S	-
Mei A	A	R	S	S	-
Huanghuazhan	C	S	S	S	-
C1	C	S	S	S	-
C2	C	S	S	S	-
C3	C	R	S	S	S
C4	C	S	S	S	-
C29	C	S	S	S	-
C105	C	R	S	S	-
C106	C	S	S	S	-
C107	C	S	S	S	-
C108	C	S	S	S	S
C109	C	S	S	S	S
C110	C	S	S	S	S
C111	C	R	S	S	S
C112	C	S	S	S	-
C113	C	R	S	S	-
C114	C	R	S	S	-
C115	C	R	S	S	S
C116	C	S	S	S	S
C117	C	S	S	S	-
C119	C	R	S	S	-
C120	C	S	S	S	-
C121	C	R	S	S	-
C122	C	R	R	S	-
C123	C	R	R	S	S
C124	C	S	S	S	-
C125	C	R	S	S	-
C126	C	S	S	S	-
C127	C	S	S	S	-
C128	C	S	S	S	-
C129	C	R	S	S	-
C130	C	H	S	S	S
C131	C	R	S	S	S
C132	C	S	S	S	-
C133	C	S	S	S	-
C134	C	S	S	S	-
C135	C	R	S	S	S
C136	C	S	S	S	-
C137	C	R	S	S	S
C138	C	S	-	S	S
C139	C	S	S	S	-
C140	C	S	S	S	-
C141	C	S	S	S	-
C142	C	S	S	S	-
C207	C	S	S	S	-
C209	C	S	S	S	-
C317	C	H	S	S	S
C318	C	S	R	S	S
C319	C	H	S	S	S
C320	C	R	S	S	-
C321	C	R	S	S	-
C322	C	R	S	S	-
C323	C	R	S	S	-
C324	C	S	S	S	S
C325	C	R	S	S	-
C326	C	R	S	S	-
C327	C	S	S	S	-
C328	C	R	S	S	-
C329	C	R	S	S	-
C330	C	S	R	S	-
C331	C	S	-	S	-
C332	C	R	S	S	-
C333	C	R	S	S	-
C334	C	R	S	S	-
C335	C	R	S	S	-
C336	C	R	S	S	-
C337	C	R	S	S	S
C338	C	S	S	S	-
C339	C	S	S	S	-
C340	C	R	S	S	S
C341	C	S	S	S	S
C342	C	R	S	S	-
C343	C	-	S	S	S
C344	C	S	S	S	-
C345	C	S	S	S	S
C346	C	S	S	S	-
C347	C	S	S	S	-
C348	C	R	S	S	-
C349	C	S	S	S	-
C350	C	S	S	S	-
C351	C	S	S	S	-
C352	C	H	S	S	-
C353	C	S	S	S	-
C354	C	S	S	S	-
C355	C	S	S	S	-
C356	C	S	S	S	-
C357	C	S	S	S	-
C358	C	S	S	S	-
C359	C	S	S	S	-
C360	C	R	S	S	S
C361	C	S	S	S	-
C362	C	S	S	S	-
C419	C	S	S	S	-
L1	C	S	S	-	-
L4	C	S	S	S	-
L6	C	S	S	S	-
L8	C	S	S	S	-
L9	C	S	S	S	-
L10	C	S	S	S	-
L12	C	S	S	S	-
L13	C	S	S	S	-
L16	C	S	S	S	-
L18	C	S	S	S	-
L20	C	S	S	S	-
L22	C	S	S	S	-
L24	C	S	S	S	-
L26	C	S	S	S	-
L27	C	S	S	S	-
L28	C	S	S	S	-
L29	C	S	S	S	-
L30	C	S	S	S	-
L31	C	S	S	S	-
L32	C	S	S	S	-
L34	C	S	S	S	-
L36	C	S	-	S	-
L37	C	S	S	S	-
L38	C	S	S	S	-
L39	C	S	S	S	-
L40	C	S	S	S	-
L41	C	S	S	S	-
Yusixiang	C	S	-	S	-

## Sheet: Table S3
Table S3. Identification of RB resistance in Ruanfeng B and its parents.
Variety Name	Rice Blast Lesion length/cm						Mean	5% significance level	Rice Blast Lesion area (cm²)/%						Mean	5% significance level
BoB	1.039	1.166	1.378	0.975	0.731	1.187	1.0793	a	3.06	2.35	1.68	1.47	1.68	2.36	2.1	a
YuanFeng B	0.508	0.743	0.771	0.395	0.536	0.548	0.5835	b	1.07	0.7	1.13	1.75	1.48	0.92	1.175	b
GuFeng B	0.907	0.503	0.52	0.657	0.604	0.586	0.6295	b	1.86	1.61	1.35	0.99	0.72	0.87	1.2333	b
RuanFeng B	0.702	0.803	0.803	0.822	0.868	0.614	0.768667	b	1.31	1.62	1.4	1.72	1.58	1.09	1.45333	ab

## Sheet: Table S4
Figure 4H							Figure 4I
	Rice Blast Lesion length/cm						Rice Blast Lesion area (cm²)/%
LTH	2.059	1.383	1.843	0.94	1.848	3.46	6.46	4.41	11.77	8.97	11.05	6.76
Table S4. Identification of RB resistance in Gui 610 and its parents.
Variety Name	Rice Blast Lesion length/cm						Mean	5% significance level	Rice Blast Lesion area (cm²)/%						Mean	5% significance level
LTH	2.059	1.383	1.843	0.94	1.848	3.46	1.9222	a	6.46	4.41	11.77	8.97	11.05	6.76	8.2367	a
R9823	0.743	0.649	0.432	0.263	0.404	0.404	0.48	b	1.32	1.02	0.74	1.11	1.31	1.11	1.1	b
GuangHui 998	0.953	0.755	1.435	0.858	1.195	0.412	0.93	b	1.2	1.24	1.22	1.52	1.72	0.66	1.26	b
Gui 610	0.492	0.474	0.546	0.24	0.517	0.48	0.4582	b	0.83	0.7	1.12	0.78	0.98	1.14	0.925	b

## Sheet: Table S5
Table S5. Identification of BLB resistance in Gui 610 and its parents.
Variety Name	Bacterial Leaf Blight Lesion length/cm			Mean	5% significance level	Bacterial Leaf Blight Lesion area (cm²)/%			Mean	5% significance level
GuangHui 998	15.078	11.264	11.034	12.4587	a	39.36	52.08	47.12	46.1867	a	图例?
R9823	3.258	1.708	1.81	2.25867	b	17.72	9.57	10.25	12.5133	b
Gui 610	1.856	2.318	2.711	2.295	b	8.04	3.49	5.45	5.66	b

## Sheet: Table S6
Table S6. Identification of main agronomic traits from the 2 year regional trial.
Variety Name	Grain Quality Overall Grade	Brown Rice Rate (%)	Head Rice Rate (%)	Chalkiness Degree (%)	Chalky Grain Rate (%)	Transparency (Grade)	Alkali Spreading Value (Grade)	Gel Consistency (mm)	Amylose Content (%)	Grain Length (mm)	Milled Rice Rate (%)	Length-to-Width Ratio
Ruanfengyou 610	Grade 3	80.5	58.7	0.9	6	2	5.2	78	18.5	6.8	69.8	3.3
Fengtianyou 553	Grade 2	81.5	55.7	0.7	4	1	6.2	82	18.4	6.9	67.6	3.4
Variety Name	Year	Rice Blast Resistance							Bacterial Blight Resistance
		Seedling Blast Severity (Grade)	Panicle Blast Incidence		Panicle Blast Loss Rate		Comprehensive Resistance Index	Resistance Evaluation	Resistance grade	Resistance Evaluation
			Rate (%)	Grade	Rate (%)	Avg. Grade
Ruanfengyou 610	2019	3	44	7	7.2	3	4	MR1	3	MR
Ruanfengyou 610	2020	3	41	7	6	3	4	MR	5	MS2
Fengtianyou 553	2020	3	67	9	16.1	5	5.5	MS	5	MS
1MR, Moderately Resistant; 2MS, Moderately Susceptible
